# Supplementary material for: Morphine Accumulates in the Retina Following Chronic Systemic Administration
Source: Pharmaceuticals (Basel). 2022 Apr 25;15(5):527. doi: 10.3390/ph15050527 (PMC9146690; doi:10.3390/ph15050527)
Supplement: Supplementary file 1 [file pharmaceuticals-15-00527-s001.zip]

Archive with 1 entries (1 files):
- pharmaceuticals-1675421-supplementary.pdf
